# Supplementary material for: A Device for Characterizing Skin Physiological Response to Mechanical Loading in Transtibial Prosthesis Users
Source: Sensors (Basel). 2026 Apr 8;26(8):2288. doi: 10.3390/s26082288 (PMC13119948; doi:10.3390/s26082288)
Supplement: Supplementary file 1 [file sensors-26-02288-s001.zip]

Archive with 1 entries (1 files):
- sensors-4198900-supplementary.xlsx
