# Supplementary material for: A Device for Characterizing Skin Physiological Response to Mechanical Loading in Transtibial Prosthesis Users
Source: Sensors (Basel). 2026 Apr 8;26(8):2288. doi: 10.3390/s26082288 (PMC13119948; doi:10.3390/s26082288)
Supplement: Supplementary file 1 [file sensors-26-02288-s001.zip › sensors-4198900-supplementary.xlsx]

## Sheet: Table S1
Table S1
Imaging Modality	Anatomical Site	Pk-to-Pk Time		Major Axis		Major Axis		Major Axis		Major Axis		OffAxis 1		OffAxis 1		OffAxis 2		OffAxis 2
		(s)	StDev	Max Position (cm)	St Dev	Min Position (cm)	St Dev	Max Force (N)	St Dev	Min Force (N)	St Dev	Max Force (N)	St Dev	Min Force (N)	St Dev	Max Force (N)	St Dev	Min Force (N)	St Dev
Intrared (IR)	Interosseous Space Intact Limb	1.06	0.018	18.2	0.6	15.1	0.7	14.9	0.6	5	0.3	-0.3	0.2	-1.2	0.4	1.1	0.6	0.3	0.4
	Interosseous Space Residual Limb	1.07	0.028	23.2	1	20.4	1.1	14.9	0.4	5	0.3	2.2	0.6	1.4	0.6	-0.4	0.3	-1.3	0.5
	Tibia Intact Limb	1.06	0.03	18.2	0.3	16.8	0.4	14.9	0.4	5	0.3	2.1	0.4	0.6	0.3	0.01	0.1	-1.1	0.1
	Tibia Residual Limb	1.06	0.025	15.9	0.4	14	0.4	14.9	0.3	5	0.3	-0.2	0.1	-0.8	0.1	-0.2	0.1	-1.4	0.2
Optical Coherence Tomography (OCT)	Interosseous Space Intact Limb	1.07	0.032	14.5	0.2	12.2	0.3	14.9	0.4	5	0.3	0.8	0.2	0.2	0.1	1.6	0.5	0.9	0.4
	Interosseous Space Residual Limb	1.07	0.029	18.4	0.6	15.3	0.7	15	0.4	5	0.3	1	0.3	0.3	0.3	0.7	0.4	-0.007	0.5
	Tibia Intact Limb	1.07	0.043	9.7	0.5	8	0.5	14.8	0.7	4.9	0.5	-0.5	0.2	-1.7	0.2	0.8	0.3	0.2	0.2
	Tibia Residual Limb	1.06	0.029	12.6	0.3	10.8	0.3	14.9	0.3	4.9	0.3	0.7	0.1	0.07	0.06	1.2	0.2	0.3	0.1

## Sheet: Table S2
Table S2
Location	IR				OCT
	70% Time to Peak (s)		100% Time to Peak (s)		100% Time to Peak (s)
	Science-Grade	Professional-Grade	Science-Grade	Professional- Grade
Interosseous Space Intact Limb	36	32	95	84	76
Interosseous Space Residual Limb	42	39	101	89	69
Tibia Intact Limb	28	30	71	73	98
Tibia Residual Limb	38	34	103	89	151
